# Supplementary material for: Open-Source Selective Laser Sintering (OpenSLS) of Nylon and Biocompatible Polycaprolactone
Source: PLoS One. 2016 Feb 3;11(2):e0147399. doi: 10.1371/journal.pone.0147399 (PMC4739701; doi:10.1371/journal.pone.0147399)
Supplement: S1 Bill of Materials — (XLSX) [file pone.0147399.s002.xlsx]

## Sheet: Sheet1
		OpenSLS Bill of Materials
Quantity	Piston?	Item	Vendor	Part No	Cost Per Item ($)	Total Cost ($)	Notes
1		80 Watt CO2 Laser Cutter 600x900mm	SeeMeCNC.com		7499	7499	Any stepper motor-driver laser cutter should be suitable. We purchased an 80W laser cutter but swapped the 80W tube/power supply for a 40W.
1		40W PWM CO2 Laser Power Supply	LightObject.com	LSR-JN40W3VPWM	205	205	To replace the original 80W laser tube. No specific laser tube is required for OpenSLS. Use extreme caution if replacing a laser tube and read up on safety beforehand
1		40W CO2 Sealed Laser Tube (850mm)	AutomationtechnologiesInc.com	LSR-JLD40WCO2	169	169
1		High quality 18mm ZnSe Focus lens (F38.1mm)	LightObject.com	http://www.automationtechnologiesinc.com/products-page/laser-engraving/40w-laser-tube-for-the-laser-engraver	52	52
1		RAMBo	Ultimachine	UMRAMBOPAC13	170	170
4		NEMA17 Stepper Motor 40mm Long, 1.2A	RobotDigg.com	http://www.robotdigg.com/product/7/NEMA17-Stepper-Motor-40mm-Long,-1.2A	6.8	27.2
1		12V 30A PSU	http://www.amazon.com/360w-Regulated-Switching-Power-Supply/dp/B0089VIBL2/ref=sr_1_3?ie=UTF8&qid=1376193968&sr=8-3&keywords=12V+30A		25.65	25.65
50		18 AWG Power Wire (by the foot)	http://www.superbrightleds.com/moreinfo/led-vehicle-replacement-bulbs/18-awg-two-conductor-power-wire/535/	WP18-2	0.19	9.5
50		14 AWG Power Wire (by the foot)	http://www.superbrightleds.com/moreinfo/led-vehicle-replacement-bulbs/14-awg-two-conductor-power-wire/775/	WDRB14-2	0.49	24.5
2		2.54mm 1x4 Connector & Housing Kit - 5 pack	Ultimachine	UM1X4CBCN	3	6
1		Pluggable Terminal Block, 4 contacts	Ultimachine	UMTBLK4PLUG	3.3	3.3
2		Clear acrylic sheet 1/4" thickness	Inventables.com	23876-17	29.31	58.62	1/4" acrylic for the powder module outer walls
2		Clear acrylic sheet 1/8" thickness	Inventables.com	23876-12	15.25	30.5	1/8" acrylic for the excess powder ducting and powder module top plate
1		Set of 3D printed parts	OpenSLS github	https://github.com/MillerLabFTW/OpenSLS	0	0
3	Acrylic	Hardened Precision Metric Steel Shaft, 8 mm Diameter, 400 mm Length	McMaster	6112K45	12.12	36.36	Needed for both the distributor rails and the acrylic piston
1	Acrylic	Metric Class 4.6 Plain Steel Threaded Rod, M8 Size, 300MM Length, 1.00MM Pitch, Fine Thread	McMaster	98861A525	11	11	Threaded rod leadscrew for piston motion, match to the pitch of your M8 nut
2	Aluminum	Low-Carbon Steel Sheet, 1/16" Thick, 3" X 3", Ground Finish	McMaster	1388K142	7.11	14.22
1	Aluminum	KR2001A+200L0-0000 Linear Actuator	THK or Technico, Inc	http://www.technico.com/product/kr2001a200l0-0000/	710	710
1	Aluminum	EXTRUDED ALUMINUM SQUARE TUBE	Onlinemetals.com	6061 T6	3.19	3.19
1	Aluminum	Aluminum Floor-Mounting Bracket, 5" Long for Aluminum Bolt-Together Framing	McMaster	8809T64	14.79	14.79
1		Hardened Precision Metric Steel Shaft, 5 mm Diameter, 200 mm Length	McMaster	6112K37	9.02	9.02	Cut to 167mm to serve as axle for distributor pulleys (non-motor side)
1	Aluminum	Steel Perforated Sheet, .05" Hole Diameter, 26% Open, 22 Gauge, .03" Thick 24"x24"	McMaster	9255T31	25.34	25.34	Platform in aluminum piston design
1		Metric Class 12.9 Socket Head Cap Screw, Alloy Steel, M2.5 Thread, 12MM Length, 0.45MM Pitch, packs of 100	McMaster	91290A104	13.8	13.8
1		Metric Plain Steel Hex Nut, Class 6, M2.5 Size, .45 mm Pitch, 5MM W, 2MM H, packs of 100	McMaster	90592A006	1.04	1.04
1		Metric DIN 125 18-8 Stainless Steel Flat Washer, M2.5 Screw Size, 6MM OD, 0.45MM-0.55MM Thick, packs of 100	McMaster	93475A196	1.58	1.58
1		Metric 18-8 Stainless Steel Flat Head Socket Cap Screw, M3 Size, 10MM Length, .50MM Pitch, packs of 100	McMaster	92125A130	5.81	5.81
1		Metric Plain Steel Hex Nut, Class 6, M3 Size, .5MM Pitch, 5.5MM W, 2.4MM H, packs of 100	McMaster	90592A009	1.04	1.04
1	Acrylic	Zinc Plated Steel Hex Nut, Class 8, M8x1.25 Thread Size, 13mm Wide, 6.5mm High , pack of 100	McMaster	90690A055	5.07	5.07	Slips inside 3D printed part to anchor the acrylic piston leadscrew. Make sure the pitch matches the pitch of M8 threaded rods
1		Type 18-8 Stainless Steel Flat-Head Socket Cap Screw, M4 Size, 12mm Length, .70mm Pitch	McMaster	92125A192	7.58	7.58
4		Aluminum GT2 Timing Pulley - 6mm Belt - 20 Tooth - 5mm Bore	Adafruit.com	1251	7.95	31.8
4		Timing Belt GT2 Profile - 2mm pitch - 6mm wide 1164mm long	Adafruit.com	1184	9.95	39.8
1		Metric Compression Spring, Music Wire, 9.4 mm Overall, 5.50 mm OD, .5 mm Wire, Packs of 5	McMaster	94125K422	10.36	10.36
1		Black Oxide Steel Knurled Head Thumb Screw, Low Head, M3 Thread, 0.5MM Pitch, 10MM Long	McMaster	92545A119	2.2	2.2
1		18-8 Stainless Steel Knurled Head Thumb Screw, Low Head, M3 Thread, 0.5MM Pitch, 11MM Long	McMaster	92552A414	2.6	2.6
1		12 LM8UU Linear Bearings for 3D Printer. Prusa Mendel, reprap	Amazon	http://www.amazon.com/gp/r.html?R=3AVON5P2ZFZTG&C=3T5MUR8F9569O&H=A37OLVQHBQFDPJ3SMBJFS8I4KXEA&T=C&U=http%3A%2F%2Fwww.amazon.com%2Fdp%2FB00ED150S4%2Fref%3Dpe_385040_30332200_pe_309540_26725410_item	19.5	19.5	Bearings for inside distributor
1	Acrylic	Flexible Coupler - 25772-02	Inventables.com	25772-02	6.95	6.95	Connect threaded leadscrews to stepper motors
4	Acrylic	#4 Hose clamps (1/2-1-1/4")	Home Depot	202309385	0.98	3.92
10	Aluminum	Metric Aluminum Unthreaded Spacer, 10MM OD, 16MM Length, M4 Screw Size	McMaster	94669A814	1.42	14.2
4		Sealed Bearing - 5mm x 16mm x 5mm - 25196-01	Inventables.com	25196-01	1.25	5
1		Extra Firm White F1 Felt	McMaster	8334K31	13.69	13.69	Felt gasket between acrylic sheets creates a powder-free seal for moving pistons
1		LAB SCOOP Stainless steel, 6" long 3pk	Amazon	http://www.amazon.com/SEOH-SCOOP-Stainless-steel-long/dp/B0018RUGA8/ref=sr_1_1?ie=UTF8&qid=1431149574&sr=8-1&keywords=LAB+SCOOP+Stainless+steel%2C+6%22+long+3pk	7.95	7.95	For the distributor
	Note on piston construction: We have developed two similar piston designs. One uses a combinaton of 3D printed parts, 8mm smooth steel rods, and 8mm threaded leadscrew with an acrylic platform and acrylic walls. The other uses a linear actuator (KR20 series) with an aluminum housing (extruded aluminm square) and a platform made of perforated steel. Our R2 hardware uses the acrylic design with smo…
					Components	1799.08
					+ Laser cutter	7499
					Grand total	9298.08
		Additional Recommended Materials
1		American Educational 3070-6 Screen Sieves Set (6 Piece Set)	Amazon	http://www.amazon.com/American-Educational-3070-6-Screen-Sieves/dp/B007F19094/ref=sr_1_1?ie=UTF8&qid=1431149684&sr=8-1&keywords=American+Educational+3070-6+Screen+Sieves+Set+%286+Piece+Set%29	74.57	74.57	Very useful for size-separating starting materials
1		3M 8511 Particulate Sanding N95 Respirator with Valve, 10-Pack	Amazon	http://www.amazon.com/3M-8511-Particulate-Respirator-10-Pack/dp/B0002YKBV2/ref=sr_1_1?ie=UTF8&qid=1431149752&sr=8-1&keywords=3M+8511+Particulate+Sanding+N95+Respirator+with+Valve%2C+10-Pack	16.44	16.44	Respiratory protective equipment is critical for handling very fine powders!
1		Laser Safety Glasses, Clear Lenses, 93% Visible Light Transmission	Thorlabs.com	LG6	147.9	147.9	Never operate laser without appropriate eye protection
1		Capri Tools 00308 Brush Paint Stain Varnish Set with Wood Handles, 5-Piece	Amazon	http://www.amazon.com/gp/r.html?R=3AVON5P2ZFZTG&C=3T5MUR8F9569O&H=7YSPA7UELKA2KDERBKMH7ZGEBQAA&T=C&U=http%3A%2F%2Fwww.amazon.com%2Fdp%2FB000PQTYTC%2Fref%3Dpe_385040_30332200_pe_309540_26725410_item	5.65	5.65	Recommend brushes for clearing powder from build platform
